# Supplementary material for: ﻿Two new and two known species of the genus Eudorylaimus Andrássy, 1959 (Nematoda, Dorylaimoidea, Qudsianematidae) from Northeast China
Source: Zookeys. 2025 May 9;1238:41–74. doi: 10.3897/zookeys.1238.138550 (PMC12084812; doi:10.3897/zookeys.1238.138550)
Supplement: XML Treatment for Eudorylaimus meridionalis [file zookeys.1238.138550-treatment1.xml]

<!DOCTYPE tp:taxon-treatment
  PUBLIC "-//TaxonX//DTD Taxonomic Treatment Publishing DTD v0 20100105//EN" "tax-treatment-NSO.dtd">
<tp:taxon-treatment xmlns:tp="http://www.plazi.org/taxpub"><tp:treatment-meta><kwd-group><label>Taxon classification</label><kwd>
              <named-content content-type="kingdom">Animalia</named-content>
            </kwd><kwd>
              <named-content content-type="order">Dorylaimida</named-content>
            </kwd><kwd>
              <named-content content-type="family">Dorylaimidae</named-content>
            </kwd></kwd-group><mixed-citation publication-type="journal"><person-group><name><surname>Liang</surname><given-names>Siwei</given-names></name><name><surname>Islam</surname><given-names>Md Niraul</given-names></name><name><surname>Du</surname><given-names>Xiaofang</given-names></name><name><surname>Li</surname><given-names>Ying bin</given-names></name><name><surname>Liang</surname><given-names>Wenju</given-names></name><name><surname>Ahmad</surname><given-names>Wasim</given-names></name><name><surname>Zhang</surname><given-names>Xiaoke</given-names></name><name><surname>Mahamood</surname><given-names>Mohammad</given-names></name><name><surname>Alhewairini</surname><given-names>Saleh</given-names></name><name><surname>Li</surname><given-names>Qi</given-names></name></person-group><article-title>﻿Two new and two known species of the genus <italic><tp:taxon-name><tp:taxon-name-part taxon-name-part-type="genus" reg="Eudorylaimus">Eudorylaimus</tp:taxon-name-part></tp:taxon-name></italic> Andrássy, 1959 (<tp:taxon-name><tp:taxon-name-part taxon-name-part-type="phylum">Nematoda</tp:taxon-name-part></tp:taxon-name>, <tp:taxon-name><tp:taxon-name-part taxon-name-part-type="superfamily">Dorylaimoidea</tp:taxon-name-part></tp:taxon-name>, <tp:taxon-name><tp:taxon-name-part taxon-name-part-type="family">Qudsianematidae</tp:taxon-name-part></tp:taxon-name>) from Northeast China</article-title><source>Zookeys</source><day>09</day><month>05</month><year>2025</year><volume>1238</volume><fpage>41</fpage><lpage>74</lpage><pub-id pub-id-type="doi">10.3897/zookeys.1238.138550</pub-id></mixed-citation></tp:treatment-meta><tp:nomenclature><label>﻿</label><tp:taxon-name>
            <object-id xmlns:xlink="http://www.w3.org/1999/xlink" content-type="arpha" xlink:type="simple">ECCEC694-9A82-5E97-B074-43E89A4E260D</object-id>
            <tp:taxon-name-part taxon-name-part-type="genus" reg="Eudorylaimus">Eudorylaimus</tp:taxon-name-part>
            <tp:taxon-name-part taxon-name-part-type="species" reg="meridionalis">meridionalis</tp:taxon-name-part>
          </tp:taxon-name><tp:taxon-authority>Tjepkema, Ferris &amp; Ferris, 1971</tp:taxon-authority><xref ref-type="fig" rid="F2">Fig. 2</xref><xref ref-type="table" rid="T1">, Table 1</xref><tp:nomenclature-citation-list><tp:nomenclature-citation><tp:taxon-name>
                <tp:taxon-name-part taxon-name-part-type="genus" reg="Eudorylaimus">Eudorylaimus</tp:taxon-name-part>
                <tp:taxon-name-part taxon-name-part-type="species" reg="meridionalis">meridionalis</tp:taxon-name-part>
              </tp:taxon-name><comment>Tjepkema, Ferris &amp; Ferris, 1971: 23 (original description).</comment></tp:nomenclature-citation></tp:nomenclature-citation-list></tp:nomenclature><tp:treatment-sec sec-type="Type specimens" id="SECID0E5EAE"><title>Type specimens.</title><p><bold><italic>Holotype</italic></bold> • Indiana (slide no. 4/3/68E8) – Pardue Nematode Collection, grassy area, Brown County State Park; <bold><italic>Paratypes</italic></bold> • same data as holotype (slide no. 7/22/67C10/2♀, 4/5/ 68C19/1♀, 5/31/68B4/1♀, 8/14/68H7/1♀, 4/2/68F1/1♀, 4/1/ 67A1/2♀, 4/4/68N (2)4/3♀, 10/13/ 68A15/1♀), 4/4/68N (3)1/1♀, 4/3/68EB/2♀). Not examined.</p></tp:treatment-sec><tp:treatment-sec sec-type="material" id="SECID0EMFAE"><title>Material examined.</title><p>China • 2♀ (IAE/NC/EU/<italic><tp:taxon-name><tp:taxon-name-part taxon-name-part-type="genus" reg="Eudorylaimus">E.</tp:taxon-name-part><tp:taxon-name-part taxon-name-part-type="species" reg="meridionalis">meridionalis</tp:taxon-name-part></tp:taxon-name></italic>/1), Liaoning Province, Panjin City, Dawa; <named-content xmlns:xlink="http://www.w3.org/1999/xlink" content-type="dwc:verbatimCoordinates" xlink:type="simple"><named-content content-type="geo-json" specific-use="{&#34;type&#34;:&#34;Point&#34;,&#34;coordinates&#34;:[121.948279,41.037108]}" id="NCID0EAGAE" xlink:type="simple">41.037108°N, 121.948279°E</named-content></named-content>; soil samples collected from around the roots of grasses (unidentified) • 3♀ (IAE/NC/EU/<italic><tp:taxon-name><tp:taxon-name-part taxon-name-part-type="genus" reg="Eudorylaimus">E.</tp:taxon-name-part><tp:taxon-name-part taxon-name-part-type="species" reg="meridionalis">meridionalis</tp:taxon-name-part></tp:taxon-name></italic>/2–3), Liaoning Province, Huludao City, Xingcheng; <named-content xmlns:xlink="http://www.w3.org/1999/xlink" content-type="dwc:verbatimCoordinates" xlink:type="simple"><named-content content-type="geo-json" specific-use="{&#34;type&#34;:&#34;Point&#34;,&#34;coordinates&#34;:[120.956380,40.860423]}" id="NCID0ETGAE" xlink:type="simple">40.860423°N, 120.95638°E</named-content></named-content>; soil samples collected from around the roots of grasses (unidentified) • 2♀ (IAE/NC/EU/<italic><tp:taxon-name><tp:taxon-name-part taxon-name-part-type="genus" reg="Eudorylaimus">E.</tp:taxon-name-part><tp:taxon-name-part taxon-name-part-type="species" reg="meridionalis">meridionalis</tp:taxon-name-part></tp:taxon-name></italic>/4), Liaoning Province, Jinzhou City, Linghai; <named-content xmlns:xlink="http://www.w3.org/1999/xlink" content-type="dwc:verbatimCoordinates" xlink:type="simple"><named-content content-type="geo-json" specific-use="{&#34;type&#34;:&#34;Point&#34;,&#34;coordinates&#34;:[121.101014,40.974492]}" id="NCID0EGHAE" xlink:type="simple">40.974492°N, 121.101014°E</named-content></named-content>; soil samples collected from around the roots of grasses (unidentified).</p></tp:treatment-sec><tp:treatment-sec sec-type="description" id="SECID0ELHAE"><title>Description.</title><p><bold>Female.</bold> Slender nematodes of medium-size, 0.9–1.1 mm long body; curved ventrally or open C-shaped upon fixation. Body cylindrical, tapering gradually towards both extremities but more so towards the posterior region. Cuticle with two distinct layers, 1.5–2.5 μm thick at the anterior region, 2.0–3.0 μm at midbody, and 3.0–4.0 μm on tail. Outer cuticle smooth or finely striated, inner layer with fine transverse striations. Lateral, dorsal, and ventral body pores indistinct. Lateral chords 10–14 μm wide at midbody, occupying ~ 1/3 (29–37%) of the corresponding body diameter. Lip region offset from the body by constriction, 2.5–2.8 times as wide as high or 1/3 to 2/5 (36–43%) of the body diameter at the pharyngeal base. Lips smaller, slightly angular and separated; labial papillae raised from labial contour. Amphidial fovea stirrup-shaped, aperture slit-like, 6.0–7.5 μm wide or occupying 1/2 (46–53%) of lip region diameter. Cheilostom a truncate cone. Odontostyle typical dorylaimoid, 5.2–6.0 times as long as wide, 0.82–1.1 times the lip region diameter long or 1.0–1.5% of total body length, its aperture 4.5–6.0 μm or 1/3 to 2/5 (33–40%) of its length. Odontophore linear, rod-like, 1.3–1.9 times the odontostyle length. Guiding ring simple, at 0.50–0.57 times the lip region diameter from anterior end. Pharynx consisting of a weakly muscular anterior part, expanding gradually into a cylindroid part, occupying ~ 38–42% of the total pharyngeal length; expanded part of the pharynx 5.0–6.2 times as long as wide, 2.8–3.3 times body diameter at neck base. Pharyngeal gland nuclei and their orifices are located as follows: DO = 65.1–67.1, DN = 69.5–71.5, DO–DN = 3.6–5.7, S1N1 = 77.2–79.6, S1N2 = 81.0–83.9, S2N = 90.8–92.8, S2O = 91–93. Nerve ring encircling the pharynx at 38–42% of the neck length from the anterior end. Cardia rounded to conoid, ~ 1/2 (44–58%) of the corresponding body diameter long, with a well-developed cardiac disc. Genital system didelphic–amphidelphic; both the genital branches almost equally developed. Anterior genital branch 7.6–13.6% and the posterior genital branch 9.2–12.3% of the body length. Ovary reflexed, not reaching the oviduct-uterus junction; measuring 45–68 μm or 1.0–2.0 (anterior) and 49–79 μm or 1.1–2.0 (posterior) times the corresponding body diameter long; oocytes arranged in a single row except near the tip. Oviduct joining the ovary sub-terminally, measuring 43–60 μm or 1.1–1.7 (anterior) and 42–66 μm or 1.2–1.6 (posterior) times the corresponding body diameter long; consisting of a slender distal portion and a well-developed <bold><italic>pars dilatata</italic></bold>. Oviduct-uterus junction marked by a well-developed sphincter. Uterus short, tubular, measuring 31–53 μm or 0.72–1.3 (anterior) and 33–48 μm or 0.88–1.2 (posterior) times the corresponding body diameter long, bipartite, a well-developed muscular proximal part, and a short, slender distal part. Vagina extending inwards, 14–18 μm or ~ 2/5 to 1/2 (39–45%) midbody diameter; <bold><italic>pars proximalis</italic></bold> 8–11 × 8.0–10.5 μm, with somewhat sigmoid wall encircled by circular muscles; <bold><italic>pars refringens</italic></bold> with two small trapezoid-shaped sclerotized pieces, measuring 5–7 × 2–3 μm and the combined width 7–9 μm; <bold><italic>pars distalis</italic></bold> 1.5–2.0 μm. Vulva a transverse slit. Sperm cells absent. Prerectum 1.2–2.4 and rectum 1.0–1.3 times the anal body diameter long. Tail long, conoid, ventrally arcuate with rounded to subacute tip, 1.8–2.3 times anal body diameter long; hyaline part of tail always perceptible, ~ 1/5 to 1/3 anal body diameter long with a pair of caudal (Fig. <xref ref-type="fig" rid="F2">2L</xref>) pores on dorsal side.</p><fig id="F2" position="float" orientation="portrait"><object-id xmlns:xlink="http://www.w3.org/1999/xlink" content-type="doi" xlink:type="simple">10.3897/zookeys.1238.138550.figure2</object-id><object-id xmlns:xlink="http://www.w3.org/1999/xlink" content-type="arpha" xlink:type="simple">E899E611-3350-583E-98DA-A8B45C58F894</object-id><label>Figure 2.</label><caption><p><italic><tp:taxon-name><tp:taxon-name-part taxon-name-part-type="genus" reg="Eudorylaimus">Eudorylaimus</tp:taxon-name-part><tp:taxon-name-part taxon-name-part-type="species" reg="meridionalis">meridionalis</tp:taxon-name-part></tp:taxon-name></italic> Tjepkema, Ferris &amp; Ferris, 1971 female: <bold>A</bold> entire <bold>B</bold>, <bold>C</bold> anterior region <bold>D</bold> anterior region showing amphid <bold>E</bold> pharyngeal region <bold>F</bold> pharyngeal expansion (arrow showing DN) <bold>G</bold> expanded part of pharynx (arrow showing DN and S2N) <bold>H</bold> Pharyngo-intestinal junction <bold>I, J</bold> Genital system (arrow showing sphincter) <bold>K</bold> posterior region (arrow showing intestine-prerectum junction). Scale bars: 100 µm (<bold>A</bold>); 10 µm (<bold>B–D</bold>, <bold>F–L</bold>); 20 µm (<bold>E</bold>).</p></caption><graphic xmlns:xlink="http://www.w3.org/1999/xlink" xlink:href="zookeys-1238-041_article-138550__-g002.jpg" position="float" orientation="portrait" xlink:type="simple" id="oo_1326063.jpg"><uri content-type="original_file" xlink:type="simple">https://binary.pensoft.net/fig/1326063</uri></graphic></fig><table-wrap id="T1" position="float" orientation="portrait"><label>Table 1.</label><caption><p>Morphometrics of <italic><tp:taxon-name><tp:taxon-name-part taxon-name-part-type="genus" reg="Eudorylaimus">Eudorylaimus</tp:taxon-name-part><tp:taxon-name-part taxon-name-part-type="species" reg="meridionalis">meridionalis</tp:taxon-name-part></tp:taxon-name></italic> Tjepkema, Ferris &amp; Ferris, 1971. All measurements are in μm and in the form: mean ± s.d. (range).</p></caption><table id="TID0EWPAI" rules="all"><tbody><tr><th rowspan="1" colspan="1">Localities</th><th rowspan="1" colspan="1">Panjin population</th><th rowspan="1" colspan="1">Huludao population</th><th rowspan="1" colspan="1">Jinzhou population</th></tr><tr><th rowspan="1" colspan="1">Characters</th><th rowspan="1" colspan="1">Females</th><th rowspan="1" colspan="1">Females</th><th rowspan="1" colspan="1">Females</th></tr><tr><td rowspan="1" colspan="1">
                    <italic>n</italic>
                  </td><td rowspan="1" colspan="1">2</td><td rowspan="1" colspan="1">3</td><td rowspan="1" colspan="1">2</td></tr><tr><td rowspan="1" colspan="1">L</td><td rowspan="1" colspan="1">1092, 972</td><td rowspan="1" colspan="1">1106.3 ± 5.3 (1100–1113)</td><td rowspan="1" colspan="1">964, 957</td></tr><tr><td rowspan="1" colspan="1">Body diameter at neck base</td><td rowspan="1" colspan="1">34, 31</td><td rowspan="1" colspan="1">36.3 ± 1.2(35–38)</td><td rowspan="1" colspan="1">35, 31</td></tr><tr><td rowspan="1" colspan="1">Body diameter at mid body</td><td rowspan="1" colspan="1">36, 34</td><td rowspan="1" colspan="1">40.8 ± 1.5(39.5–43)</td><td rowspan="1" colspan="1">38, 32</td></tr><tr><td rowspan="1" colspan="1">Body diameter at anus</td><td rowspan="1" colspan="1">23, 22</td><td rowspan="1" colspan="1">24.6 ± 0.94(24–26)</td><td rowspan="1" colspan="1">22, 23</td></tr><tr><td rowspan="1" colspan="1">a</td><td rowspan="1" colspan="1">30.3, 28.5</td><td rowspan="1" colspan="1">27.13 ± 0.99(25.7–27.8)</td><td rowspan="1" colspan="1">25.3, 29.9</td></tr><tr><td rowspan="1" colspan="1">b</td><td rowspan="1" colspan="1">4.0, 4.0</td><td rowspan="1" colspan="1">3.9 ± 0.008(3.95–3.97)</td><td rowspan="1" colspan="1">3.7, 3.7</td></tr><tr><td rowspan="1" colspan="1">c</td><td rowspan="1" colspan="1">23.7, 19.1</td><td rowspan="1" colspan="1">23.2 ± 0.97(22.26–24.5)</td><td rowspan="1" colspan="1">21.0, 22.3</td></tr><tr><td rowspan="1" colspan="1">c’</td><td rowspan="1" colspan="1">2.0, 2.3</td><td rowspan="1" colspan="1">1.93 ± 0.10(1.8–2.0)</td><td rowspan="1" colspan="1">2.1, 1.9</td></tr><tr><td rowspan="1" colspan="1">V</td><td rowspan="1" colspan="1">51.6, 52.4</td><td rowspan="1" colspan="1">51.8 ± 0.71(50.9–52.6)</td><td rowspan="1" colspan="1">53.9, 54.3</td></tr><tr><td rowspan="1" colspan="1">G1</td><td rowspan="1" colspan="1">9.2, 13.6</td><td rowspan="1" colspan="1">8.5 ± 0.88(7.6–9.7)</td><td rowspan="1" colspan="1">10.9, 9.19</td></tr><tr><td rowspan="1" colspan="1">G2</td><td rowspan="1" colspan="1">10.0, 12.3</td><td rowspan="1" colspan="1">9.8 ± 0.06(9.7–9.9)</td><td rowspan="1" colspan="1">11.3, 9.2</td></tr><tr><td rowspan="1" colspan="1">Lip region diameter</td><td rowspan="1" colspan="1">14, 13</td><td rowspan="1" colspan="1">13.6 ± 0.47(13–14)</td><td rowspan="1" colspan="1">13, 13.5</td></tr><tr><td rowspan="1" colspan="1">Lip region height</td><td rowspan="1" colspan="1">5.0, 5.0</td><td rowspan="1" colspan="1">5.16 ± 0.23(5.0–5.5)</td><td rowspan="1" colspan="1">5.0, 5.0</td></tr><tr><td rowspan="1" colspan="1">Amphidial aperture</td><td rowspan="1" colspan="1">7.0, 6.0</td><td rowspan="1" colspan="1">7.16 ± 0.23(7.0–7.5)</td><td rowspan="1" colspan="1">7.0, 7.0</td></tr><tr><td rowspan="1" colspan="1">Odontostyle length</td><td rowspan="1" colspan="1">14, 13</td><td rowspan="1" colspan="1">13.8 ± 1.6(11.5–15)</td><td rowspan="1" colspan="1">15, 14</td></tr><tr><td rowspan="1" colspan="1">Odontophore length</td><td rowspan="1" colspan="1">23.0, 20.5</td><td rowspan="1" colspan="1">21.5 ± 0.40(21–22)</td><td rowspan="1" colspan="1">20, 19.5</td></tr><tr><td rowspan="1" colspan="1">Total stylet length</td><td rowspan="1" colspan="1">37, 33.5</td><td rowspan="1" colspan="1">35.3 ± 1.3(33.5–36.5)</td><td rowspan="1" colspan="1">35, 33.5</td></tr><tr><td rowspan="1" colspan="1">Guiding ring from anterior end</td><td rowspan="1" colspan="1">7.0, 7.0</td><td rowspan="1" colspan="1">7.0</td><td rowspan="1" colspan="1">7.5, 7.5</td></tr><tr><td rowspan="1" colspan="1">Nerve ring from anterior end</td><td rowspan="1" colspan="1">106, 100</td><td rowspan="1" colspan="1">116.6 ± 1.2(115–118)</td><td rowspan="1" colspan="1">105, 104</td></tr><tr><td rowspan="1" colspan="1">Neck length</td><td rowspan="1" colspan="1">272, 243</td><td rowspan="1" colspan="1">279.3 ± 1.6(277–281)</td><td rowspan="1" colspan="1">260, 256</td></tr><tr><td rowspan="1" colspan="1">Expanded part of pharynx</td><td rowspan="1" colspan="1">104, 101</td><td rowspan="1" colspan="1">113.0 ± 4.2(110–119)</td><td rowspan="1" colspan="1">106, 102</td></tr><tr><td rowspan="1" colspan="1">Cardia length</td><td rowspan="1" colspan="1">17, 18</td><td rowspan="1" colspan="1">18.6 ± 1.6(17–21)</td><td rowspan="1" colspan="1">18, 18</td></tr><tr><td rowspan="1" colspan="1">Anterior genital branch</td><td rowspan="1" colspan="1">101, 133</td><td rowspan="1" colspan="1">95.0 ± 10.1(85–109)</td><td rowspan="1" colspan="1">106, 88</td></tr><tr><td rowspan="1" colspan="1">Posterior genital branch</td><td rowspan="1" colspan="1">110, 120</td><td rowspan="1" colspan="1">109 ± 0.81(108–110)</td><td rowspan="1" colspan="1">109, 89</td></tr><tr><td rowspan="1" colspan="1">Vaginal length</td><td rowspan="1" colspan="1">16, 15.5</td><td rowspan="1" colspan="1">17.0 ± 0.81(16–18)</td><td rowspan="1" colspan="1">15, 14</td></tr><tr><td rowspan="1" colspan="1">Vulva from anterior end</td><td rowspan="1" colspan="1">564, 509</td><td rowspan="1" colspan="1">574 ± 9.9(560–582)</td><td rowspan="1" colspan="1">520, 520</td></tr><tr><td rowspan="1" colspan="1">Prerectum length</td><td rowspan="1" colspan="1">56, 36</td><td rowspan="1" colspan="1">50.3 ± 5.9(42–55)</td><td rowspan="1" colspan="1">27, 36</td></tr><tr><td rowspan="1" colspan="1">Rectum length</td><td rowspan="1" colspan="1">30, 28</td><td rowspan="1" colspan="1">29.6 ± 1.8(27–31)</td><td rowspan="1" colspan="1">27, 24</td></tr><tr><td rowspan="1" colspan="1">Tail length</td><td rowspan="1" colspan="1">46, 51</td><td rowspan="1" colspan="1">47.6 ± 2.0(45–50)</td><td rowspan="1" colspan="1">46, 43</td></tr></tbody></table></table-wrap><p><bold>Male.</bold> Not found.</p></tp:treatment-sec><tp:treatment-sec sec-type="remarks" id="SECID0EWXAE"><title>Remarks.</title><p><xref ref-type="bibr" rid="B66">Tjepkema et al. (1971)</xref> described this species from several localities of Indiana, USA. In the present study, we have recorded this species from several localities of Liaoning Province in China. The present populations are similar to the type population, except that slight morphological and morphometrics variations are observed: odontophore distinct, 1.3–1.9 times odontostyle length (vs odontophore length obscure); comparatively longer cardia (17–21 vs 8–17 μm) and shorter rectum (24–31 vs 45 μm). In the presence of long conoid tail, <italic><tp:taxon-name><tp:taxon-name-part taxon-name-part-type="genus" reg="Eudorylaimus">E.</tp:taxon-name-part><tp:taxon-name-part taxon-name-part-type="species" reg="meridionalis">meridionalis</tp:taxon-name-part></tp:taxon-name></italic> resembles <italic><tp:taxon-name><tp:taxon-name-part taxon-name-part-type="genus" reg="Eudorylaimus">E.</tp:taxon-name-part><tp:taxon-name-part taxon-name-part-type="species" reg="aquilonarius">aquilonarius</tp:taxon-name-part></tp:taxon-name></italic><xref ref-type="bibr" rid="B66">Tjepkema et al., 1971</xref> but differs in having comparatively shorter odontostyle (11.5–15 vs 16 μm); differently shaped amphidial aperture (stirrup-shaped vs beaker-shaped) and <italic>pars refringens</italic> (trapezoidal vs triangular shaped) and shorter prerectum (27–56 vs 59 μm). This species is recorded here for the first time from China.</p></tp:treatment-sec><ref-list><ref id="B66"><mixed-citation xmlns:xlink="http://www.w3.org/1999/xlink" xlink:type="simple"><person-group><name name-style="western"><surname>Tjepkema</surname><given-names>JP</given-names></name><name name-style="western"><surname>Ferris</surname><given-names>VR</given-names></name><name name-style="western"><surname>Ferris</surname><given-names>JM</given-names></name></person-group> (<year>1971</year>) <article-title>Review of the genus <italic><tp:taxon-name><tp:taxon-name-part taxon-name-part-type="genus">Aporcelaimellus</tp:taxon-name-part></tp:taxon-name></italic> Heyns, 1965 and six species groups of the genus <italic><tp:taxon-name><tp:taxon-name-part taxon-name-part-type="genus">Eudorylaimus</tp:taxon-name-part></tp:taxon-name></italic> Andrássy, 1959 (<tp:taxon-name><tp:taxon-name-part taxon-name-part-type="phylum">Nematoda</tp:taxon-name-part></tp:taxon-name>: <tp:taxon-name><tp:taxon-name-part taxon-name-part-type="order">Dorylaimida</tp:taxon-name-part></tp:taxon-name>).</article-title><source>Purdue University Agriculture Experimental Station Research Bulletin</source><volume>882</volume>: <fpage>1</fpage>–<lpage>52</lpage>.</mixed-citation></ref></ref-list></tp:taxon-treatment>
