# Supplementary material for: ﻿Two new and two known species of the genus Eudorylaimus Andrássy, 1959 (Nematoda, Dorylaimoidea, Qudsianematidae) from Northeast China
Source: Zookeys. 2025 May 9;1238:41–74. doi: 10.3897/zookeys.1238.138550 (PMC12084812; doi:10.3897/zookeys.1238.138550)
Supplement: XML Treatment for Eudorylaimus blisterocaudatus [file zookeys.1238.138550-treatment3.xml]

<!DOCTYPE tp:taxon-treatment
  PUBLIC "-//TaxonX//DTD Taxonomic Treatment Publishing DTD v0 20100105//EN" "tax-treatment-NSO.dtd">
<tp:taxon-treatment xmlns:tp="http://www.plazi.org/taxpub"><tp:treatment-meta><kwd-group><label>Taxon classification</label><kwd>
              <named-content content-type="kingdom">Animalia</named-content>
            </kwd><kwd>
              <named-content content-type="order">Dorylaimida</named-content>
            </kwd><kwd>
              <named-content content-type="family">Dorylaimidae</named-content>
            </kwd></kwd-group><mixed-citation publication-type="journal"><person-group><name><surname>Liang</surname><given-names>Siwei</given-names></name><name><surname>Islam</surname><given-names>Md Niraul</given-names></name><name><surname>Du</surname><given-names>Xiaofang</given-names></name><name><surname>Li</surname><given-names>Ying bin</given-names></name><name><surname>Liang</surname><given-names>Wenju</given-names></name><name><surname>Ahmad</surname><given-names>Wasim</given-names></name><name><surname>Zhang</surname><given-names>Xiaoke</given-names></name><name><surname>Mahamood</surname><given-names>Mohammad</given-names></name><name><surname>Alhewairini</surname><given-names>Saleh</given-names></name><name><surname>Li</surname><given-names>Qi</given-names></name></person-group><article-title>﻿Two new and two known species of the genus <italic><tp:taxon-name><tp:taxon-name-part taxon-name-part-type="genus" reg="Eudorylaimus">Eudorylaimus</tp:taxon-name-part></tp:taxon-name></italic> Andrássy, 1959 (<tp:taxon-name><tp:taxon-name-part taxon-name-part-type="phylum">Nematoda</tp:taxon-name-part></tp:taxon-name>, <tp:taxon-name><tp:taxon-name-part taxon-name-part-type="superfamily">Dorylaimoidea</tp:taxon-name-part></tp:taxon-name>, <tp:taxon-name><tp:taxon-name-part taxon-name-part-type="family">Qudsianematidae</tp:taxon-name-part></tp:taxon-name>) from Northeast China</article-title><source>Zookeys</source><day>09</day><month>05</month><year>2025</year><volume>1238</volume><fpage>41</fpage><lpage>74</lpage><pub-id pub-id-type="doi">10.3897/zookeys.1238.138550</pub-id></mixed-citation></tp:treatment-meta><tp:nomenclature><label>﻿</label><tp:taxon-name>
            <object-id xmlns:xlink="http://www.w3.org/1999/xlink" content-type="arpha" xlink:type="simple">89FC6489-3052-5274-9DA4-E2347AF20823</object-id>
            <tp:taxon-name-part taxon-name-part-type="genus" reg="Eudorylaimus">Eudorylaimus</tp:taxon-name-part>
            <tp:taxon-name-part taxon-name-part-type="species" reg="blisterocaudatus">blisterocaudatus</tp:taxon-name-part>
            <object-id xmlns:xlink="http://www.w3.org/1999/xlink" content-type="zoobank" xlink:type="simple">https://zoobank.org/9A3E10B9-2F37-40D0-8289-24485548C249</object-id>
          </tp:taxon-name><tp:taxon-status xmlns:xlink="http://www.w3.org/1999/xlink" xlink:type="simple">sp. nov.</tp:taxon-status><xref ref-type="fig" rid="F4">Figs 4</xref><xref ref-type="fig" rid="F5">, 5</xref><xref ref-type="fig" rid="F6">, 6</xref><xref ref-type="table" rid="T3">, Tables 3</xref><xref ref-type="table" rid="T4">, 4</xref></tp:nomenclature><tp:treatment-sec sec-type="type material" id="SECID0E1RAG"><title>Type material.</title><p><bold><italic>Holotype</italic></bold> • China (IAE/NC/EU/<italic><tp:taxon-name><tp:taxon-name-part taxon-name-part-type="genus" reg="Eudorylaimus">E.</tp:taxon-name-part><tp:taxon-name-part taxon-name-part-type="species" reg="blisterocaudatus">blisterocaudatus</tp:taxon-name-part></tp:taxon-name></italic> /1), Liaoning Province, Huludao City, Xingcheng; <named-content xmlns:xlink="http://www.w3.org/1999/xlink" content-type="dwc:verbatimCoordinates" xlink:type="simple"><named-content content-type="geo-json" specific-use="{&#34;type&#34;:&#34;Point&#34;,&#34;coordinates&#34;:[120.956380,40.860423]}" id="NCID0ETSAG" xlink:type="simple">40.860423°N, 120.95638°E</named-content></named-content>; soil samples collected from around the roots of grasses (unidentified). <bold><italic>Paratypes</italic></bold> • China (4♀/4♂; IAE/NC/EU/<italic><tp:taxon-name><tp:taxon-name-part taxon-name-part-type="genus" reg="Eudorylaimus">E.</tp:taxon-name-part><tp:taxon-name-part taxon-name-part-type="species" reg="blisterocaudatus">blisterocaudatus</tp:taxon-name-part></tp:taxon-name></italic>/2-5), same data as holotype. (2♀ IAE/NC/EU/<italic><tp:taxon-name><tp:taxon-name-part taxon-name-part-type="genus" reg="Eudorylaimus">E.</tp:taxon-name-part><tp:taxon-name-part taxon-name-part-type="species" reg="blisterocaudatus">blisterocaudatus</tp:taxon-name-part></tp:taxon-name></italic>/6), Liaoning Province, Yingkou City, Gaizhou; <named-content xmlns:xlink="http://www.w3.org/1999/xlink" content-type="dwc:verbatimCoordinates" xlink:type="simple"><named-content content-type="geo-json" specific-use="{&#34;type&#34;:&#34;Point&#34;,&#34;coordinates&#34;:[122.421428,40.475832]}" id="NCID0EUTAG" xlink:type="simple">40.475832°N, 122.421428°E</named-content></named-content>; soil samples collected from around the roots of Poplar (<italic><tp:taxon-name><tp:taxon-name-part taxon-name-part-type="genus" reg="Populus">Populus</tp:taxon-name-part></tp:taxon-name></italic> L.).</p></tp:treatment-sec><tp:treatment-sec sec-type="diagnosis" id="SECID0EAUAG"><title>Diagnosis.</title><p><italic><tp:taxon-name><tp:taxon-name-part taxon-name-part-type="genus" reg="Eudorylaimus">Eudorylaimus</tp:taxon-name-part><tp:taxon-name-part taxon-name-part-type="species" reg="blisterocaudatus">blisterocaudatus</tp:taxon-name-part></tp:taxon-name></italic> sp. nov. is characterized by its 1.0–1.3 mm long slender body; lip region offset by constriction and 15–17 μm broad; odontostyle 18–19 μm with an aperture ~ 37–40% of its length, odontophore 24–28 μm long, 1.3–1.5 times the odontostyle length, total stylet length 42–46 μm; pharynx 300–339 μm long, pharyngeal expansion 129–156 μm or ~ 41–47% of the total pharyngeal length; cardia long 17–26 μm or 0.42–0.58 times the corresponding body diameter long; female genital system didelphic-amphidelphic, uterus long, well-differentiated; V = 59–63%; tail short (35–49 μm, c = 23.3–34.7, c’ = 1.2–1.7), conoid with rounded to sub-clavate terminus, and bearing series of blisters (thickening) on the ventral side, hyaline part 20–33% of its length; males with 39–45 µm long spicules, lateral guiding pieces rod-like, slightly curved ventrally, bifurcated with claw-like distal end, and 6–8 irregularly spaced ventromedian supplements with hiatus.</p><fig id="F4" position="float" orientation="portrait"><object-id xmlns:xlink="http://www.w3.org/1999/xlink" content-type="doi" xlink:type="simple">10.3897/zookeys.1238.138550.figure4</object-id><object-id xmlns:xlink="http://www.w3.org/1999/xlink" content-type="arpha" xlink:type="simple">8BE38433-868B-5C81-96C9-E3CB11CD51F0</object-id><label>Figure 4.</label><caption><p><italic><tp:taxon-name><tp:taxon-name-part taxon-name-part-type="genus" reg="Eudorylaimus">Eudorylaimus</tp:taxon-name-part><tp:taxon-name-part taxon-name-part-type="species" reg="blisterocaudatus">blisterocaudatus</tp:taxon-name-part></tp:taxon-name></italic> sp. nov. <bold>A</bold> entire female <bold>B</bold> entire male <bold>C</bold> anterior region showing amphid <bold>D</bold> anterior region <bold>E</bold> expanded part pharynx <bold>F</bold> pharyngo-intestinal junction <bold>G</bold> female genital system <bold>H</bold> vulval region <bold>I, J</bold> female posterior region <bold>K</bold> male posterior region <bold>L</bold> spicule.</p></caption><graphic xmlns:xlink="http://www.w3.org/1999/xlink" xlink:href="zookeys-1238-041_article-138550__-g004.jpg" position="float" orientation="portrait" xlink:type="simple" id="oo_1326065.jpg"><uri content-type="original_file" xlink:type="simple">https://binary.pensoft.net/fig/1326065</uri></graphic></fig><table-wrap id="T3" position="float" orientation="portrait"><label>Table 3.</label><caption><p>Morphometrics of <italic><tp:taxon-name><tp:taxon-name-part taxon-name-part-type="genus" reg="Eudorylaimus">Eudorylaimus</tp:taxon-name-part><tp:taxon-name-part taxon-name-part-type="species" reg="blisterocaudatus">blisterocaudatus</tp:taxon-name-part></tp:taxon-name></italic> sp. nov. All measurements are in μm and in the form: mean ± s.d. (range).</p></caption><table id="TID0EV6BI" rules="all"><tbody><tr><th rowspan="1" colspan="1">Characters</th><th rowspan="1" colspan="1">Holotype female</th><th rowspan="1" colspan="1">Paratype Females</th><th rowspan="1" colspan="1">Paratype Males</th><th rowspan="1" colspan="1">Other paratype females</th></tr><tr><td rowspan="1" colspan="1">n</td><td rowspan="1" colspan="1"/><td rowspan="1" colspan="1">4</td><td rowspan="1" colspan="1">4</td><td rowspan="1" colspan="1">2</td></tr><tr><td rowspan="1" colspan="1">L</td><td rowspan="1" colspan="1">1126</td><td rowspan="1" colspan="1">1188.75 ± 95.8 (1061–1319)</td><td rowspan="1" colspan="1">1112.5 ± 26.11(1087–1156)</td><td rowspan="1" colspan="1">1145, 1309</td></tr><tr><td rowspan="1" colspan="1">Body diameter at neck base</td><td rowspan="1" colspan="1">44</td><td rowspan="1" colspan="1">43.0 ± 3.5(40–49)</td><td rowspan="1" colspan="1">42.1 ± 2.1(39–45)</td><td rowspan="1" colspan="1">40, 45</td></tr><tr><td rowspan="1" colspan="1">Body diameter at mid body</td><td rowspan="1" colspan="1">46</td><td rowspan="1" colspan="1">45.0 ± 4.1(41–52)</td><td rowspan="1" colspan="1">44.0 ± 1.8(41–46)</td><td rowspan="1" colspan="1">45, 50</td></tr><tr><td rowspan="1" colspan="1">Body diameter at anus</td><td rowspan="1" colspan="1">27</td><td rowspan="1" colspan="1">28.5 ± 0.86(28–30)</td><td rowspan="1" colspan="1">30.0 ± 1.2(29–32)</td><td rowspan="1" colspan="1">26, 29</td></tr><tr><td rowspan="1" colspan="1">a</td><td rowspan="1" colspan="1">24.4</td><td rowspan="1" colspan="1">26.6 ± 3.0(22.0–29.9)</td><td rowspan="1" colspan="1">25.3 ± 0.72(24.6–26.5)</td><td rowspan="1" colspan="1">25.4, 26.1</td></tr><tr><td rowspan="1" colspan="1">b</td><td rowspan="1" colspan="1">3.7</td><td rowspan="1" colspan="1">3.6 ± 0.19(3.5–3.9)</td><td rowspan="1" colspan="1">3.5 ± 0.07(3.4–3.6)</td><td rowspan="1" colspan="1">3.6, 3.8</td></tr><tr><td rowspan="1" colspan="1">c</td><td rowspan="1" colspan="1">26.8</td><td rowspan="1" colspan="1">29.4 ± 4.6(23.3–34.7)</td><td rowspan="1" colspan="1">30.1 ± 1.7(28.3–33.0)</td><td rowspan="1" colspan="1">26.6, 31.9</td></tr><tr><td rowspan="1" colspan="1">c’</td><td rowspan="1" colspan="1">1.6</td><td rowspan="1" colspan="1">1.4 ± 0.12(1.3–1.6)</td><td rowspan="1" colspan="1">1.2 ± 0.02(1.2–1.3)</td><td rowspan="1" colspan="1">1.7, 1.4</td></tr><tr><td rowspan="1" colspan="1">V</td><td rowspan="1" colspan="1">61.5</td><td rowspan="1" colspan="1">62.1 ± 0.94(60.7–63.2)</td><td rowspan="1" colspan="1">–</td><td rowspan="1" colspan="1">60.2, 59.1</td></tr><tr><td rowspan="1" colspan="1">G1</td><td rowspan="1" colspan="1">26.8</td><td rowspan="1" colspan="1">17.9 ± 4.1(14.3–26.8)</td><td rowspan="1" colspan="1">–</td><td rowspan="1" colspan="1">14.3, 16.0</td></tr><tr><td rowspan="1" colspan="1">G2</td><td rowspan="1" colspan="1">26.3</td><td rowspan="1" colspan="1">18.0 ± 3.6(15.3–26.3)</td><td rowspan="1" colspan="1">–</td><td rowspan="1" colspan="1">15.7, 15.8</td></tr><tr><td rowspan="1" colspan="1">Lip region diameter</td><td rowspan="1" colspan="1">16</td><td rowspan="1" colspan="1">15.6 ± 0.41(15–16)</td><td rowspan="1" colspan="1">16.1 ± 0.73(15–17)</td><td rowspan="1" colspan="1">16, 16</td></tr><tr><td rowspan="1" colspan="1">Lip region height</td><td rowspan="1" colspan="1">7.0</td><td rowspan="1" colspan="1">6.1 ± 0.21(6.0–6.5)</td><td rowspan="1" colspan="1">6.7 ± 0.25(6.5–7.0)</td><td rowspan="1" colspan="1">6.5, 6.5</td></tr><tr><td rowspan="1" colspan="1">Amphidial aperture</td><td rowspan="1" colspan="1">8.0</td><td rowspan="1" colspan="1">9.0 ± 0.79(8.0–10)</td><td rowspan="1" colspan="1">8.6 ± 0.64(8.0–9.5)</td><td rowspan="1" colspan="1">8.0, 8.5</td></tr><tr><td rowspan="1" colspan="1">Odontostyle length</td><td rowspan="1" colspan="1">18.5</td><td rowspan="1" colspan="1">18.2 ± 0.25(18–18.5)</td><td rowspan="1" colspan="1">18.2 ± 0.43(18–19)</td><td rowspan="1" colspan="1">18, 18</td></tr><tr><td rowspan="1" colspan="1">Odontophore length</td><td rowspan="1" colspan="1">26</td><td rowspan="1" colspan="1">24.7 ± 0.75(24–26)</td><td rowspan="1" colspan="1">25.1 ± 0.89(24–26)</td><td rowspan="1" colspan="1">28, 27</td></tr><tr><td rowspan="1" colspan="1">Total stylet length</td><td rowspan="1" colspan="1">44.5</td><td rowspan="1" colspan="1">43.0 ± 0.70(42–44)</td><td rowspan="1" colspan="1">43.3 ± 1.1(42–45)</td><td rowspan="1" colspan="1">46, 45</td></tr><tr><td rowspan="1" colspan="1">Guiding ring from anterior end</td><td rowspan="1" colspan="1">9.5</td><td rowspan="1" colspan="1">8.8 ± 0.41(8.5–9.5)</td><td rowspan="1" colspan="1">9.3 ± 0.41(9.0–10)</td><td rowspan="1" colspan="1">9.0, 9.0</td></tr><tr><td rowspan="1" colspan="1">Nerve ring from anterior end</td><td rowspan="1" colspan="1">118</td><td rowspan="1" colspan="1">114.5 ± 3.6(110–120)</td><td rowspan="1" colspan="1">128.7 ± 15.6(111–153)</td><td rowspan="1" colspan="1">122, 131</td></tr><tr><td rowspan="1" colspan="1">Neck length</td><td rowspan="1" colspan="1">302</td><td rowspan="1" colspan="1">321.5 ± 11.9(301–331)</td><td rowspan="1" colspan="1">314.2 ± 11.5(300–332)</td><td rowspan="1" colspan="1">311, 339</td></tr><tr><td rowspan="1" colspan="1">Expanded part of pharynx</td><td rowspan="1" colspan="1">135</td><td rowspan="1" colspan="1">147.0 ± 7.2(138–156)</td><td rowspan="1" colspan="1">139.2 ± 8.9(129–150)</td><td rowspan="1" colspan="1">132, 148</td></tr><tr><td rowspan="1" colspan="1">Cardia length</td><td rowspan="1" colspan="1">23</td><td rowspan="1" colspan="1">21.5 ± 3.2(17–23)</td><td rowspan="1" colspan="1">22.0 ± 1.2(20–23)</td><td rowspan="1" colspan="1">17, 23</td></tr><tr><td rowspan="1" colspan="1">Anterior genital branch</td><td rowspan="1" colspan="1">302</td><td rowspan="1" colspan="1">206 ± 43.3(167–275)</td><td rowspan="1" colspan="1">–</td><td rowspan="1" colspan="1">164, 210</td></tr><tr><td rowspan="1" colspan="1">Posterior genital branch</td><td rowspan="1" colspan="1">297</td><td rowspan="1" colspan="1">204 ± 25.8(176–246)</td><td rowspan="1" colspan="1">–</td><td rowspan="1" colspan="1">180, 207</td></tr><tr><td rowspan="1" colspan="1">Vaginal length</td><td rowspan="1" colspan="1">18</td><td rowspan="1" colspan="1">19.2 ± 1.9(17–22)</td><td rowspan="1" colspan="1">–</td><td rowspan="1" colspan="1">17, 20</td></tr><tr><td rowspan="1" colspan="1">Vulva from anterior end</td><td rowspan="1" colspan="1">692</td><td rowspan="1" colspan="1">739 ± 62.9(645–815)</td><td rowspan="1" colspan="1">–</td><td rowspan="1" colspan="1">689, 773</td></tr><tr><td rowspan="1" colspan="1">Prerectum length</td><td rowspan="1" colspan="1">65</td><td rowspan="1" colspan="1">57.7 ± 17.8(37–85)</td><td rowspan="1" colspan="1">90.5 ± 24.9(58–128)</td><td rowspan="1" colspan="1">31, 42</td></tr><tr><td rowspan="1" colspan="1">Rectum length</td><td rowspan="1" colspan="1">27</td><td rowspan="1" colspan="1">34.2 ± 1.9(32–37)</td><td rowspan="1" colspan="1">43.0 ± 2.1(40–46)</td><td rowspan="1" colspan="1">29, 32</td></tr><tr><td rowspan="1" colspan="1">Tail length</td><td rowspan="1" colspan="1">42</td><td rowspan="1" colspan="1">41.4 ± 3.6(37–49)</td><td rowspan="1" colspan="1">37.0 ± 1.4(35–39)</td><td rowspan="1" colspan="1">43, 41</td></tr><tr><td rowspan="1" colspan="1">Spicules length</td><td rowspan="1" colspan="1">–</td><td rowspan="1" colspan="1">–</td><td rowspan="1" colspan="1">40.7 ± 2.4(39–45)</td><td rowspan="1" colspan="1">–</td></tr><tr><td rowspan="1" colspan="1">Lateral guiding pieces</td><td rowspan="1" colspan="1">–</td><td rowspan="1" colspan="1">–</td><td rowspan="1" colspan="1">13.0 ± 1.2(12–15)</td><td rowspan="1" colspan="1">–</td></tr><tr><td rowspan="1" colspan="1">Ventromedian supplements</td><td rowspan="1" colspan="1">–</td><td rowspan="1" colspan="1">–</td><td rowspan="1" colspan="1">6–8</td><td rowspan="1" colspan="1">–</td></tr></tbody></table></table-wrap></tp:treatment-sec><tp:treatment-sec sec-type="description" id="SECID0EXHBG"><title>Description.</title><p><bold>Female.</bold> Slender nematodes of medium-sized, 1.0–1.3 mm long body; curved ventrally or open C-shaped upon fixation. Body cylindrical, tapering gradually towards both extremities but more so towards the posterior region. Cuticle with two distinct layers, 1.5–2.0 μm thick at the anterior region, 2.5–4.0 μm at midbody, and 4.0–5.0 μm on tail. Outer cuticle smooth or finely striated, inner layer thin with fine transverse striations. Lateral, dorsal, and ventral body pores indistinct. Lateral chords 13–15 μm at midbody, occupying ~ 1/3 (28–34%) of the corresponding body diameter. Lip region offset from the body by constriction, 2.2–2.6 times as wide as high or ~ 1/3 to 2/5 (32–40%) of the body diameter at the pharyngeal base. Lips angular, separated. Amphidial fovea cup-shaped, aperture slit-like, 8.0–10 μm wide or occupying ~ 1/2 to 3/5 (50–62%) of lip region diameter. Cheilostom a truncate cone. Odontostyle typical dorylaimid in shape, 6.0–7.4 times as long as wide, 1.1–1.2 times the lip region diameter long or 1.3–1.7% of total body length, its aperture 7.0–7.5 μm or ~ 2/5 (37–40%) of its length. Odontophore linear, rod-like, 1.3–1.5 times the odontostyle length. Guiding ring simple, at 0.5–0.6 times lip region diameter from anterior end. Pharynx consisting of a weakly muscular anterior part, expanding gradually into a cylindroid basal part, occupying ~ 41–47% of total neck length; expanded part of the pharynx 5.1–6.6 times as long as wide, 2.8–3.8 times body diameter at neck base. Pharyngeal gland nuclei and their orifices are located as follows: DO = 57–61, DN = 59–65, DO–DN = 2.3–4.2, S1N1 = 71–76, S1N2 = 77–81, S2N = 87–89, S2O = 88–91. Nerve ring encircling the pharynx at 34–39% of neck length from the anterior end. Cardia rounded to conoid, ~ 2/5 to 3/5 (42–58%) of the corresponding body diameter long, its junction with pharyngeal base apparently surrounded by cardiac disc. Genital system didelphic-amphidelphic; both the genital branches almost equally developed. Anterior genital branch 14.3–26.8% and the posterior genital branch 15.3–26.3% of body length. Ovaries reflexed, not reaching the oviduct-uterus junction; measuring 76–105 μm or 1.7–2.5 (anterior) and 82–110 μm or 1.5–2.2 (posterior) times the corresponding body diameter long; oocytes arranged in a single row except near the distal end. Oviduct joining the ovaries sub-terminally, measuring 82–110 μm or 1.5–2.2 (anterior) and 57–98 μm or 1.0–2.3 (posterior) times the corresponding body diameter long; consisting of a slender distal portion and a well-developed <bold><italic>pars dilatata</italic></bold>. Oviduct-uterus junction marked by the well-developed sphincter. Uterus well-differentiated, tripartite, the proximal part short and well-developed muscular, the median part also short, wider than the proximal part, the distal part comparatively long, somewhat spheroid, measuring 63–170 μm or 1.4–3.8 (anterior) and 65–124 μm or 1.3–2.8 (posterior) times the corresponding body diameter long. Vagina extending inwards, 17–22 μm or ~ 2/5 to 1/2 (38–46%) midbody diameter; <bold><italic>pars proximalis</italic></bold> 12–15 × 8.0–11 μm, with somewhat sigmoid wall encircled by circular muscles; <bold><italic>pars refringens</italic></bold> with two small triangular-shaped sclerotized pieces, measuring 5–6 × 3–4 μm and the combined width 7.5–9 μm; <bold><italic>pars distalis</italic></bold> 2.0–3.0 μm. Vulva a transverse slit. Sperm cells present (<italic>n</italic> = 4). Prerectum 1.1–3.0 and rectum 1.0–1.3 times the anal body diameter long, a distinct blind sac extending posteriorly to the prerectum-rectum junction (Fig. <xref ref-type="fig" rid="F6">6D, E</xref>). Tail short, dorsally convex, conoid, almost straight or distal part slightly bent ventrally with a rounded to sub-clavate terminus, 1.3–1.6 times anal body diameter long; with characteristic series of thickening (blisters) on the ventral side of tail (Fig. <xref ref-type="fig" rid="F6">6C–E, G</xref>); hyaline portion of tail perceptible, ~ 1/5 to 1/3 of total tail length with a pair of caudal pores on dorsal side.</p><fig id="F5" position="float" orientation="portrait"><object-id xmlns:xlink="http://www.w3.org/1999/xlink" content-type="doi" xlink:type="simple">10.3897/zookeys.1238.138550.figure5</object-id><object-id xmlns:xlink="http://www.w3.org/1999/xlink" content-type="arpha" xlink:type="simple">9119A6C3-9460-5FED-B5A5-0894A7D8DDAD</object-id><label>Figure 5.</label><caption><p><italic><tp:taxon-name><tp:taxon-name-part taxon-name-part-type="genus" reg="Eudorylaimus">Eudorylaimus</tp:taxon-name-part><tp:taxon-name-part taxon-name-part-type="species" reg="blisterocaudatus">blisterocaudatus</tp:taxon-name-part></tp:taxon-name></italic> sp. nov. <bold>A</bold> entire female <bold>B</bold> entire male <bold>C, D</bold> female anterior region <bold>E</bold> anterior region showing amphid <bold>F</bold> male anterior region <bold>G</bold> pharyngeal region <bold>H</bold> pharyngeal expansion <bold>I</bold> pharyngo-intestinal junction (arrow showing S2N and cardiac disc) <bold>J, K</bold> anterior genital branch (arrow showing sphincter) <bold>L, M</bold> posterior genital branch (arrow showing sphincter). Scale bars: 100 µm (<bold>A, B</bold>); 10 µm (<bold>C–F</bold>, <bold>H–M</bold>); 20 µm (<bold>G</bold>).</p></caption><graphic xmlns:xlink="http://www.w3.org/1999/xlink" xlink:href="zookeys-1238-041_article-138550__-g005.jpg" position="float" orientation="portrait" xlink:type="simple" id="oo_1326066.jpg"><uri content-type="original_file" xlink:type="simple">https://binary.pensoft.net/fig/1326066</uri></graphic></fig><table-wrap id="T4" position="float" orientation="portrait"><label>Table 4.</label><caption><p>Some important morphometrics and morphological characters of <italic><tp:taxon-name><tp:taxon-name-part taxon-name-part-type="genus" reg="Eudorylaimus">Eudorylaimus</tp:taxon-name-part><tp:taxon-name-part taxon-name-part-type="species" reg="blisterocaudatus">blisterocaudatus</tp:taxon-name-part></tp:taxon-name></italic> sp. nov. and its six close species, those having blisters on the ventral side of the tail. All measurements are in um (except for ‘L’ in mm).</p></caption><table id="TID0EIZCI" rules="all"><tbody><tr><th rowspan="1" colspan="1">Characters</th><th rowspan="1" colspan="1"><italic><tp:taxon-name><tp:taxon-name-part taxon-name-part-type="genus" reg="Eudorylaimus">Eudorylaimus</tp:taxon-name-part><tp:taxon-name-part taxon-name-part-type="species" reg="blisterocaudatus">blisterocaudatus</tp:taxon-name-part></tp:taxon-name></italic> sp. nov.</th><th rowspan="1" colspan="1"><italic><tp:taxon-name><tp:taxon-name-part taxon-name-part-type="genus" reg="Eudorylaimus">E.</tp:taxon-name-part><tp:taxon-name-part taxon-name-part-type="species" reg="caudatus">caudatus</tp:taxon-name-part></tp:taxon-name></italic> Mushtaq &amp; Ahmad, 2006</th><th rowspan="1" colspan="1"><italic><tp:taxon-name><tp:taxon-name-part taxon-name-part-type="genus" reg="Eudorylaimus">E.</tp:taxon-name-part><tp:taxon-name-part taxon-name-part-type="species" reg="pectinus">pectinus</tp:taxon-name-part></tp:taxon-name></italic> Mukhina, 1970</th><th rowspan="1" colspan="1"><italic><tp:taxon-name><tp:taxon-name-part taxon-name-part-type="genus" reg="Eudorylaimus">E.</tp:taxon-name-part><tp:taxon-name-part taxon-name-part-type="species" reg="pussulosus">pussulosus</tp:taxon-name-part></tp:taxon-name></italic> Andrássy, 1991</th><th rowspan="1" colspan="1"><italic><tp:taxon-name><tp:taxon-name-part taxon-name-part-type="genus" reg="Eudorylaimus">E.</tp:taxon-name-part><tp:taxon-name-part taxon-name-part-type="species" reg="coniceps">coniceps</tp:taxon-name-part></tp:taxon-name></italic> Loof, 1975</th><th rowspan="1" colspan="1"><italic><tp:taxon-name><tp:taxon-name-part taxon-name-part-type="genus" reg="Eudorylaimus">E.</tp:taxon-name-part><tp:taxon-name-part taxon-name-part-type="species" reg="schraederi">schraederi</tp:taxon-name-part></tp:taxon-name></italic> Altherr, 1974</th><th rowspan="1" colspan="1"><italic><tp:taxon-name><tp:taxon-name-part taxon-name-part-type="genus" reg="Eudorylaimus">E.</tp:taxon-name-part><tp:taxon-name-part taxon-name-part-type="species" reg="maritus">maritus</tp:taxon-name-part></tp:taxon-name></italic> Andrássy, 1959</th></tr><tr><th rowspan="1" colspan="1">
                    <italic>n</italic>
                  </th><th rowspan="1" colspan="1">7♀♀/4 ♂♂</th><th rowspan="1" colspan="1">13♀♀/1♂</th><th rowspan="1" colspan="1">1♀/1♂</th><th rowspan="1" colspan="1">?♀♀/?♂♂</th><th rowspan="1" colspan="1">17♀♀/16♂♂</th><th rowspan="1" colspan="1">?♀♀</th><th rowspan="1" colspan="1">?♀♀/?♂♂</th></tr><tr><td rowspan="1" colspan="1">L</td><td rowspan="1" colspan="1">1.0–1.3/1.0–1.1</td><td rowspan="1" colspan="1">0.79–0.93/0.99</td><td rowspan="1" colspan="1">1.2/1.1</td><td rowspan="1" colspan="1">1.1–1.2/0.96–1.2</td><td rowspan="1" colspan="1">1.6–2.6/1.9–2.5</td><td rowspan="1" colspan="1">1.6–2.6</td><td rowspan="1" colspan="1">2.0–2.3/2.0–2.2</td></tr><tr><td rowspan="1" colspan="1">a</td><td rowspan="1" colspan="1">22.0–29.9/24.6–26.5</td><td rowspan="1" colspan="1">24–31/28.4</td><td rowspan="1" colspan="1">26/30</td><td rowspan="1" colspan="1">23–28/22–23</td><td rowspan="1" colspan="1">29–42/35–43</td><td rowspan="1" colspan="1">44–53</td><td rowspan="1" colspan="1">30–37/35–37</td></tr><tr><td rowspan="1" colspan="1">b</td><td rowspan="1" colspan="1">3.5–3.9/3.4–3.6</td><td rowspan="1" colspan="1">3.1–3.7/3.3</td><td rowspan="1" colspan="1">3.6/3.5</td><td rowspan="1" colspan="1">3.8–4.6/3.6–3.8</td><td rowspan="1" colspan="1">3.7–5.2/4.3–5.0</td><td rowspan="1" colspan="1">4.4</td><td rowspan="1" colspan="1">4.0–5.0/3.7–4.7</td></tr><tr><td rowspan="1" colspan="1">c</td><td rowspan="1" colspan="1">23.3–34.7/28.3–33.0</td><td rowspan="1" colspan="1">25–32/31.3</td><td rowspan="1" colspan="1">34/32</td><td rowspan="1" colspan="1">30–35/25–32</td><td rowspan="1" colspan="1">41–54/37–48</td><td rowspan="1" colspan="1">31–32</td><td rowspan="1" colspan="1">40–43/44–55</td></tr><tr><td rowspan="1" colspan="1">c’</td><td rowspan="1" colspan="1">1.3–1.7/1.2–1.3</td><td rowspan="1" colspan="1">1.2–1.6/1.5</td><td rowspan="1" colspan="1">–</td><td rowspan="1" colspan="1">1.4/1.3–1.4</td><td rowspan="1" colspan="1">1.2–1.6/1.1–1.5</td><td rowspan="1" colspan="1">4.4</td><td rowspan="1" colspan="1">1.3–1.5/1.2–1.4</td></tr><tr><td rowspan="1" colspan="1">Vulval position (V%)</td><td rowspan="1" colspan="1">59.1–63.2</td><td rowspan="1" colspan="1">59.0–63.6</td><td rowspan="1" colspan="1">60.6</td><td rowspan="1" colspan="1">48–55</td><td rowspan="1" colspan="1">42–49</td><td rowspan="1" colspan="1">51</td><td rowspan="1" colspan="1">48–50</td></tr><tr><td rowspan="1" colspan="1">Lip region</td><td rowspan="1" colspan="1">offset by constriction</td><td rowspan="1" colspan="1">offset by constriction</td><td rowspan="1" colspan="1">offset by constriction</td><td rowspan="1" colspan="1">offset by constriction</td><td rowspan="1" colspan="1">offset by depression</td><td rowspan="1" colspan="1">offset by constriction</td><td rowspan="1" colspan="1">offset by depression</td></tr><tr><td rowspan="1" colspan="1">Lips shape</td><td rowspan="1" colspan="1">Lips distinctly angular, strongly separated</td><td rowspan="1" colspan="1">Lips angular, moderately separated</td><td rowspan="1" colspan="1">Lips angular, separated</td><td rowspan="1" colspan="1">Lips angular, moderately separated</td><td rowspan="1" colspan="1">Lips rounded, amalgamated</td><td rowspan="1" colspan="1">Lips angular, moderately separated</td><td rowspan="1" colspan="1">Lips slightly angular, amalgamated</td></tr><tr><td rowspan="1" colspan="1">Amphidial aperture</td><td rowspan="1" colspan="1">8.0–10/8.0–9.5</td><td rowspan="1" colspan="1">5.0–6.0/6.5</td><td rowspan="1" colspan="1">–</td><td rowspan="1" colspan="1">–</td><td rowspan="1" colspan="1">–</td><td rowspan="1" colspan="1">–</td><td rowspan="1" colspan="1">–</td></tr><tr><td rowspan="1" colspan="1">Odontostyle length</td><td rowspan="1" colspan="1">18–18.5/ 18–19</td><td rowspan="1" colspan="1">11–14/14</td><td rowspan="1" colspan="1">18</td><td rowspan="1" colspan="1">20</td><td rowspan="1" colspan="1">–</td><td rowspan="1" colspan="1">20</td><td rowspan="1" colspan="1">24–28</td></tr><tr><td rowspan="1" colspan="1">Odontophore length</td><td rowspan="1" colspan="1">24–26/24–26</td><td rowspan="1" colspan="1">16.5–18.5/17.5</td><td rowspan="1" colspan="1">–</td><td rowspan="1" colspan="1"/><td rowspan="1" colspan="1">–</td><td rowspan="1" colspan="1">–</td><td rowspan="1" colspan="1">–</td></tr><tr><td rowspan="1" colspan="1">Total stylet length</td><td rowspan="1" colspan="1">42–44/42–45</td><td rowspan="1" colspan="1">28.5–31/31.5</td><td rowspan="1" colspan="1">–</td><td rowspan="1" colspan="1">–</td><td rowspan="1" colspan="1">–</td><td rowspan="1" colspan="1">–</td><td rowspan="1" colspan="1">–</td></tr><tr><td rowspan="1" colspan="1">Neck length</td><td rowspan="1" colspan="1">301–339/300–332</td><td rowspan="1" colspan="1">210–291/283</td><td rowspan="1" colspan="1">–</td><td rowspan="1" colspan="1">–</td><td rowspan="1" colspan="1">–</td><td rowspan="1" colspan="1">–</td><td rowspan="1" colspan="1">560–620</td></tr><tr><td rowspan="1" colspan="1">Expanded part of pharynx</td><td rowspan="1" colspan="1">132–156/129–150</td><td rowspan="1" colspan="1">99–121/122</td><td rowspan="1" colspan="1">–</td><td rowspan="1" colspan="1">–</td><td rowspan="1" colspan="1">–</td><td rowspan="1" colspan="1">–</td><td rowspan="1" colspan="1">–</td></tr><tr><td rowspan="1" colspan="1">Expanded part of pharynx (%)</td><td rowspan="1" colspan="1">41–47</td><td rowspan="1" colspan="1">39–43</td><td rowspan="1" colspan="1">–</td><td rowspan="1" colspan="1">About 50%</td><td rowspan="1" colspan="1">46–52</td><td rowspan="1" colspan="1">–</td><td rowspan="1" colspan="1">–</td></tr><tr><td rowspan="1" colspan="1">Cardia length</td><td rowspan="1" colspan="1">17–23/20–23</td><td rowspan="1" colspan="1">8.0–14.5/13</td><td rowspan="1" colspan="1">–</td><td rowspan="1" colspan="1">–</td><td rowspan="1" colspan="1">–</td><td rowspan="1" colspan="1">–</td><td rowspan="1" colspan="1">–</td></tr><tr><td rowspan="1" colspan="1">Prerectum length</td><td rowspan="1" colspan="1">37–85/58–128</td><td rowspan="1" colspan="1">33–52/60</td><td rowspan="1" colspan="1">–</td><td rowspan="1" colspan="1">–</td><td rowspan="1" colspan="1">–</td><td rowspan="1" colspan="1">–</td><td rowspan="1" colspan="1">–</td></tr><tr><td rowspan="1" colspan="1">Tail length</td><td rowspan="1" colspan="1">37–49/35–39</td><td rowspan="1" colspan="1">25–33</td><td rowspan="1" colspan="1">–</td><td rowspan="1" colspan="1">–</td><td rowspan="1" colspan="1">–</td><td rowspan="1" colspan="1">–</td><td rowspan="1" colspan="1">–</td></tr><tr><td rowspan="1" colspan="1">Tail shape</td><td rowspan="1" colspan="1">Conoid, dorsally convex, tip rounded</td><td rowspan="1" colspan="1">Conoid, tip rounded</td><td rowspan="1" colspan="1">Beak-shaped, tip acute</td><td rowspan="1" colspan="1">Dorsally concave, straight to sub-digitate</td><td rowspan="1" colspan="1">Conoid, pointed tip</td><td rowspan="1" colspan="1">–</td><td rowspan="1" colspan="1">Conical, pointed tip</td></tr><tr><td rowspan="1" colspan="1">Spicules</td><td rowspan="1" colspan="1">39–45</td><td rowspan="1" colspan="1">32</td><td rowspan="1" colspan="1">32</td><td rowspan="1" colspan="1">47–49</td><td rowspan="1" colspan="1">60–80</td><td rowspan="1" colspan="1">–</td><td rowspan="1" colspan="1">70–77</td></tr><tr><td rowspan="1" colspan="1">Ventromedian supplements</td><td rowspan="1" colspan="1">6–8</td><td rowspan="1" colspan="1">5</td><td rowspan="1" colspan="1">unknown</td><td rowspan="1" colspan="1">17</td><td rowspan="1" colspan="1">7–11</td><td rowspan="1" colspan="1">–</td><td rowspan="1" colspan="1">8–10</td></tr><tr><td rowspan="1" colspan="1">Blisters on tail</td><td rowspan="1" colspan="1">Present</td><td rowspan="1" colspan="1">Present</td><td rowspan="1" colspan="1">Absent</td><td rowspan="1" colspan="1">Present</td><td rowspan="1" colspan="1">Present</td><td rowspan="1" colspan="1">Present</td><td rowspan="1" colspan="1">Present</td></tr><tr><td rowspan="1" colspan="1">Pre-rectal blind sac</td><td rowspan="1" colspan="1">Present</td><td rowspan="1" colspan="1">Imperceptible</td><td rowspan="1" colspan="1">Absent</td><td rowspan="1" colspan="1">Absent</td><td rowspan="1" colspan="1">Absent</td><td rowspan="1" colspan="1">Absent</td><td rowspan="1" colspan="1">Absent</td></tr></tbody></table></table-wrap><p><bold>Male.</bold> General morphology similar to that of the female except for the posterior region being more ventrally curved. Genital system diorchic, testes opposed, sperm cells spindle-shaped, 6.0–8.0 μm long. In addition to the adcloacal pair, situated at 7–8 µm from the cloacal aperture, there are six to eight irregularly spaced ventromedian supplements, the first ventromedian supplement located outside the range of spicules, 35–51 μm from the adcloacal pair. Spicules typically dorylaimoid, curved ventrad, relatively robust, 4.3–5.0 times as long as wide and 1.2–1.5 times as long as body diameter at the level of cloacal aperture, dorsal contour regularly convex, ventral contour bearing a moderately developed hump, curvature of 120–127°. Head occupying 16–21% of total spicules length, its dorsal side longer than ventral side, both sides slightly curved. Median pieces 9.6–10 times as long as wide or occupying ~ 33–38% of the spicules’ maximum width, reaching the spicule tip, posterior end 3–4 μm wide. Lateral guiding pieces distinct, rod-like, slightly curved ventrally, bifurcated with claw-like distal end, ~ 4.8–6.0 times as long as wide or ~ 1/3 (30–33%) of the spicules’ length. Prerectum 1.9–4.4 and rectum 1.3–1.5 times the cloacal body diameter long. Tail short, dorsally convex, conoid, almost straight or distal part slightly bent ventrally with a rounded to sub-clavate terminus, 1.3–1.5 times anal body diameter long; with characteristic series of thickening (blisters) on ventral side; hyaline portion of tail perceptible, ~ 1/3 of total tail length long with a pair of caudal pores on dorsal side.</p><fig id="F6" position="float" orientation="portrait"><object-id xmlns:xlink="http://www.w3.org/1999/xlink" content-type="doi" xlink:type="simple">10.3897/zookeys.1238.138550.figure6</object-id><object-id xmlns:xlink="http://www.w3.org/1999/xlink" content-type="arpha" xlink:type="simple">D5DA8F70-4E37-531F-BB73-DEF516BB2C67</object-id><label>Figure 6.</label><caption><p><italic><tp:taxon-name><tp:taxon-name-part taxon-name-part-type="genus" reg="Eudorylaimus">Eudorylaimus</tp:taxon-name-part><tp:taxon-name-part taxon-name-part-type="species" reg="blisterocaudatus">blisterocaudatus</tp:taxon-name-part></tp:taxon-name></italic> sp. nov. <bold>A, B</bold> vulval region <bold>C</bold> female posterior region <bold>D, E</bold> female posterior end (arrow showing blind sac and blisters) <bold>F</bold> male posterior region <bold>G</bold> male posterior end <bold>H</bold> Spicules. Scale bars: 10 µm (<bold>A–E, G, H)</bold>; 20 µm (<bold>F</bold>).</p></caption><graphic xmlns:xlink="http://www.w3.org/1999/xlink" xlink:href="zookeys-1238-041_article-138550__-g006.jpg" position="float" orientation="portrait" xlink:type="simple" id="oo_1326067.jpg"><uri content-type="original_file" xlink:type="simple">https://binary.pensoft.net/fig/1326067</uri></graphic></fig></tp:treatment-sec><tp:treatment-sec sec-type="etymology" id="SECID0EWCAI"><title>Etymology.</title><p>The new species is named <italic><tp:taxon-name><tp:taxon-name-part taxon-name-part-type="genus" reg="Eudorylaimus">Eudorylaimus</tp:taxon-name-part><tp:taxon-name-part taxon-name-part-type="species" reg="blisterocaudatus">blisterocaudatus</tp:taxon-name-part></tp:taxon-name></italic> because of the presence of blisters in the caudal region.</p></tp:treatment-sec><tp:treatment-sec sec-type="remarks" id="SECID0EHDAI"><title>Remarks.</title><p>With the presence of blisters on tail, the new species is morphologically close to <italic><tp:taxon-name><tp:taxon-name-part taxon-name-part-type="genus" reg="Eudorylaimus">E.</tp:taxon-name-part><tp:taxon-name-part taxon-name-part-type="species" reg="caudatus">caudatus</tp:taxon-name-part></tp:taxon-name></italic> Mushtaq &amp; Ahmad, 2006; <italic><tp:taxon-name><tp:taxon-name-part taxon-name-part-type="genus" reg="Eudorylaimus">E.</tp:taxon-name-part><tp:taxon-name-part taxon-name-part-type="species" reg="pectinatus">pectinatus</tp:taxon-name-part></tp:taxon-name></italic> Mukhina, 1970; <italic><tp:taxon-name><tp:taxon-name-part taxon-name-part-type="genus" reg="Eudorylaimus">E.</tp:taxon-name-part><tp:taxon-name-part taxon-name-part-type="species" reg="pussulosus">pussulosus</tp:taxon-name-part></tp:taxon-name></italic> Andrássy, 1991; <italic><tp:taxon-name><tp:taxon-name-part taxon-name-part-type="genus" reg="Eudorylaimus">E.</tp:taxon-name-part><tp:taxon-name-part taxon-name-part-type="species" reg="coniceps">coniceps</tp:taxon-name-part></tp:taxon-name></italic> Loof, 1975 and <italic><tp:taxon-name><tp:taxon-name-part taxon-name-part-type="genus" reg="Eudorylaimus">E.</tp:taxon-name-part><tp:taxon-name-part taxon-name-part-type="species" reg="schraederi">schraederi</tp:taxon-name-part></tp:taxon-name></italic> Altherr, 1974 but differs from former in having a longer body size (L = 1.0–1.3 vs 0.79–0.93 mm); broader (15–17 vs 10.4–12.5 µm and 2.0–2.3 vs 2.2–2.6 times as long as high) and differently shaped lip region (lips distinctly separated, strongly angular with wider expansion vs less separated, moderately angular with less expansion) and wider amphidial aperture (8.0–10 vs 5.0–7.5 µm); long and slender odontostyle (18–19 vs 11–14 µm or 6.0–7.4 vs 5.0–6.5 times as long as wide), longer odontophore (24–28 vs 16.5–18.5 µm) and total stylet length (42–46 vs 28–32.5 µm); longer pharyngeal length and its expansion (300–339 vs 210–291 µm, 129–156 vs 99–122 µm), longer cardia (17–26 vs 11–15 µm); longer tail length (35–49 vs 25.5–33 µm) and longer spicules (39–45 vs 32 µm). The new species differs from <italic><tp:taxon-name><tp:taxon-name-part taxon-name-part-type="genus" reg="Eudorylaimus">E.</tp:taxon-name-part><tp:taxon-name-part taxon-name-part-type="species" reg="pectinatus">pectinatus</tp:taxon-name-part></tp:taxon-name></italic> in having a pre-rectal blind sac (vs pre-rectal blind sac absent); differently shaped tail (tail dorsally convex-conoid conoid, slightly bent ventrally with rounded terminus vs tail dorsally convex-conoid to sub digitate with acute terminus), ventral surface of the tail not pectinate (vs ventral surface of tail pectinate) and longer spicules (39–45 vs 32 µm). From <italic><tp:taxon-name><tp:taxon-name-part taxon-name-part-type="genus" reg="Eudorylaimus">E.</tp:taxon-name-part><tp:taxon-name-part taxon-name-part-type="species" reg="pussulosus">pussulosus</tp:taxon-name-part></tp:taxon-name></italic> in its more posteriorly vulval position (V = 59–63 vs 48–55%); presence of pre-rectal blind sac (vs absence); smaller spicules (39–45 vs 47–49 µm), fewer ventromedian supplements (6–8 vs 17), first one beginning outside the range of spicules (vs within the range of spicules) and differently shaped tail (tail conoid, dorsally convex, straight to slightly bent ventrally vs dorsally concave, straight to slightly bent dorsally). From <italic><tp:taxon-name><tp:taxon-name-part taxon-name-part-type="genus" reg="Eudorylaimus">E.</tp:taxon-name-part><tp:taxon-name-part taxon-name-part-type="species" reg="coniceps">coniceps</tp:taxon-name-part></tp:taxon-name></italic> in its smaller body size (L = 1.0–1.3 vs 1.6–2.6 mm); differently shaped lip region (lip region offset by distinct constriction, lips angular, separated vs offset by slight depression, lips amalgamated); lower c value (23–35 vs 41–54); posteriorly vulval position (V = 59–63 vs 42–49%); presence of pre-rectal blind sac (vs blind sac absent); smaller spicules (39–45 vs 60–80 µm) and differently shaped tail terminus (tail tip rounded to sub-acute vs tail tip acute, pointed). From <italic><tp:taxon-name><tp:taxon-name-part taxon-name-part-type="genus" reg="Eudorylaimus">E.</tp:taxon-name-part><tp:taxon-name-part taxon-name-part-type="species" reg="schraederi">schraederi</tp:taxon-name-part></tp:taxon-name></italic> in having a shorter and robust body (L = 1.0–1.3 vs 1.6–2.6 mm, a = 22–30 vs 44–53), shorter tail (c’ = 1.3–1.6 vs 4.4), comparatively shorter odontostyle (18–19 vs 20 µm); posteriorly vulval position (V = 59–63 vs 51%); presence of pre-rectal blind sac (vs absence) and presence of male (vs male absent).</p><p>In the presence of blisters on the ventral cuticle of the tail, the new species is also similar to <italic><tp:taxon-name><tp:taxon-name-part taxon-name-part-type="genus" reg="Eudorylaimus">E.</tp:taxon-name-part><tp:taxon-name-part taxon-name-part-type="species" reg="maritus">maritus</tp:taxon-name-part></tp:taxon-name></italic> Andrássy, 1959 but differs in having a shorter and robust body (L = 1.0–1.3 vs 2.0–2.3 mm, a = 22–30 vs 30–37), narrower lip region offset by constriction (15–17 vs 19–21 µm, offset by depression), shorter odontostyle (18–19 vs 24–28 µm); lower b (3.5–3.9 vs 4.0–5.0) and c (23–35 vs 40–43) values, and posterior vulval position (V = 59–63 vs 48–50%).</p><p>In its medium-sized body and the presence of pre-rectal blind sac, the new species is similar to <italic><tp:taxon-name><tp:taxon-name-part taxon-name-part-type="genus" reg="Eudorylaimus">E.</tp:taxon-name-part><tp:taxon-name-part taxon-name-part-type="species" reg="productus">productus</tp:taxon-name-part></tp:taxon-name></italic> (Thorne &amp; Swanger, 1936) Andrássy, 1959 and <italic><tp:taxon-name><tp:taxon-name-part taxon-name-part-type="genus" reg="Eudorylaimus">E.</tp:taxon-name-part><tp:taxon-name-part taxon-name-part-type="species" reg="bombilectus">bombilectus</tp:taxon-name-part></tp:taxon-name></italic> Andrássy, 1962 but differs from former in having a slender body (a = 22–30 vs 18.9–22.6), comparatively wider lip region offset by constriction (15–17 vs 13–14.5 µm, lip region continuous or offset by slight depression); longer odontostyle (18–19 vs 14–15 µm) and odontophore (24–28 vs 19–24 µm); comparatively posterior vulval position (V = 59–63 vs 52–55%); presence of blisters on the ventral cuticle of the tail (vs blisters absent) and comparatively smaller spicules (39–45 vs 45–50 µm).</p><p>The new species differs from <italic><tp:taxon-name><tp:taxon-name-part taxon-name-part-type="genus" reg="Eudorylaimus">E.</tp:taxon-name-part><tp:taxon-name-part taxon-name-part-type="species" reg="bombilectus">bombilectus</tp:taxon-name-part></tp:taxon-name></italic> in its lip region offset by constriction (vs depression), longer odontostyle (18–19 vs 14 µm); comparatively lower b value (3.5–3.9 vs 4.2–4.4) in female; comparatively posterior vulval position (V = 59–63 vs 52–54%), cuticle near vulva simple, without any sclerotization (vs finely wrinkled near vulva); presence of blisters on the ventral side of the tail (vs blisters absent) and fewer numbers of ventromedian supplements (6–8 vs 10–12).</p></tp:treatment-sec></tp:taxon-treatment>
